# Supplementary material for: Understanding the molecular mechanisms of odorant binding and activation of the human OR52 family
Source: Nat Commun. 2023 Dec 7;14:8105. doi: 10.1038/s41467-023-43983-9 (PMC10703812; doi:10.1038/s41467-023-43983-9)
Supplement: Supplementary file 4 — Source Data [file 41467_2023_43983_MOESM4_ESM.xlsx]

## Sheet: Fig.1a
Figure. 1a
OR52cs	Octanoate
Odorant Concentration (M)	N1	N2	N3	N4	N5
9.18274e-08	4.21953	2.93575	0.967711	2.2785	-0.184333
9.18274e-07	8.7127	7.2391	12.242	13.7573	3.9902
9.18274e-06	42.5838	41.7271	74.0424	90.6692	23.3516
3.0303e-05	52.2236	93.3728	101.604	117.535	92.2811
0.0001	127.982	109.844	107.02	115.524	104.582
0.001	103.349	98.3823	101.697	99.3544	97.2175
OR52cs	Hexanoate
Odorant Concentration (M)	N1	N2	N3
9.18274e-08	3.33269	-0.439827	0.618939
9.18274e-07	1.76432	0.33533	1.44812
9.18274e-06	3.94745	1.37525	-2.27143
3.0303e-05	5.18018	0.0265523	0.900474
0.0001	11.844	1.52482	3.3194
0.001	29.094	11.4749	34.2205
OR52cs	Heptanoate
Odorant Concentration (M)	N1	N2	N3
9.18274e-08	4.13029	0.114178	2.33683
9.18274e-07	7.16064	3.55782	2.70142
9.18274e-06	24.7084	50.2803	19.6459
3.0303e-05	56.3478	75.8757	80.5266
0.0001	81.4095	85.4775	102.977
0.001	96.609	80.1017	111.088
OR52cs	Nonanoate
Odorant Concentration (M)	N1	N2	N3
9.18274e-08	2.74246	-0.219754	-0.529323
9.18274e-07	6.70676	1.99602	1.87851
9.18274e-06	36.8538	30.3132	25.7666
3.0303e-05	65.8721	78.3812	58.155
0.0001	84.5947	88.3315	72.5955
0.001
OR52cs	Decanoate
Odorant Concentration (M)	N1	N2	N3
9.18274e-08	2.09341	-0.199002	0.29317
9.18274e-07	3.89179	1.0623	5.92983
9.18274e-06	23.4129	25.1996	45.8933
3.0303e-05
0.0001
0.001
OR52cs	Undecanoate
Odorant Concentration (M)	N1	N2	N3
9.18274e-08	1.03564	-0.158575	0.946671
9.18274e-07	1.18204	0.686	3.133
9.18274e-06	17.2544	14.2907	24.4976
3.0303e-05
0.0001
0.001
OR52cs	Dodecanoate
Odorant Concentration (M)	N1	N2	N3
9.18274e-08	-0.891894	0.244924	0.735893
9.18274e-07	0.229397	2.83405	1.44907
9.18274e-06	6.81525	15.0189	11.0274
3.0303e-05
0.0001
0.001

## Sheet: Fig.2c
Figure. 2c
OR52cs ΔN (1-19)	Octanoate
Odorant Concentration (M)	N1	N2	N3
9.18274e-08	-1.68714	2.84498	0.382417
9.18274e-07	1.7092	2.80087	1.14305
9.18274e-06	1.65406	2.88909	1.31359
3.0303e-05	4.42185	2.88909	-0.22891
0.0001	-0.683678	2.44801	1.4105
0.001	3.4625	3.82639	-1.64154
OR52cs F14A / F96A / F170A	Octanoate
Odorant Concentration (M)	N1	N2	N3
9.18274e-08	-2.70163	2.74574	-0.60149
9.18274e-07	0.882165	3.56174	0.253097
9.18274e-06	1.97384	6.85883	1.90828
3.0303e-05	6.8037	9.05322	4.2275
0.0001	4.12412	18.8673	11.9282
0.001	20.4993	42.1234	26.7231

## Sheet: Fig.3d
Figure. 3d
OR52cs H183A	Octanoate
Odorant Concentration (M)	N1	N2	N3
9.18274e-08	3.30812	2.32671	-0.41319
9.18274e-07	5.87743	2.65752	1.94072
9.18274e-06	10.9278	7.69689	21.8033
3.0303e-05	32.1549	22.8481	46.0663
0.0001	48.2985	50.8568	78.4687
0.001	61.0348	75.0061	91.5473
OR52cs G201V	Octanoate
Odorant Concentration (M)	N1	N2	N3
9.18274e-08	-2.1172	-1.64303	2.18336
9.18274e-07	-1.69817	1.48865	1.14681
9.18274e-06	-1.47763	0.352866	1.11373
3.0303e-05	0.617516	4.42185	1.06963
0.0001	-0.408	0.738813	1.43352
0.001	-5.0945	1.23503	-1.7092
OR52cs R265A	Octanoate
Odorant Concentration (M)	N1	N2	N3
9.18274e-08	1.65406	-2.29363	3.24196
9.18274e-07	2.06206	2.88909	0.474164
9.18274e-06	1.02552	1.80844	1.80844
3.0303e-05	2.53622	6.71548	-1.20195
0.0001	4.87396	1.62098	-1.45557
0.001	4.75267	6.30748	-1.56584
OR52cs H107A	Octanoate
Odorant Concentration (M)	N1	N2	N3
9.18274e-08	-1.32325	2.45904	0.738813
9.18274e-07	2.01795	1.83049	1.27914
9.18274e-06	0.529299	0.804976	2.20541
3.0303e-05	5.40326	2.20541	7.26684
0.0001	2.97731	4.84088	14.9196
0.001	10.6962	11.3799	31.9344
OR52cs T110A	Octanoate
Odorant Concentration (M)	N1	N2	N3
9.18274e-08	-2.31568	2.76779	-0.45211
9.18274e-07	1.24606	3.07655	1.72022
9.18274e-06	8.75549	12.9789	26.906
3.0303e-05	45.9718	31.6697	55.6315
0.0001	55.3228	56.0506	78.0827
0.001	63.5049	61.123	88.9664
OR52cs F161A	Octanoate
Odorant Concentration (M)	N1	N2	N3
9.18274e-08	-3.66099	1.90768	-0.78292
9.18274e-07	0.849084	2.60239	1.7533
9.18274e-06	8.68933	6.90294	14.1587
3.0303e-05	40.1826	27.0053	36.2901
0.0001	77.0461	49.0263	69.6028
0.001	102.629	63.8026	79.1192
OR52cs I208A	Octanoate
Odorant Concentration (M)	N1	N2	N3
9.18274e-08	1.39525	-0.74984	1.47244
9.18274e-07	9.64864	7.87333	7.98355
9.18274e-06	74.2921	49.0263	59.9569
3.0303e-05	118.216	87.9298	99.5696
0.0001	123.062	85.14	99.773
0.001	115.233	86.0111	85.4934
OR52cs F261A	Octanoate
Odorant Concentration (M)	N1	N2	N3
9.18274e-08	2.91114	-1.38941	0.756672
9.18274e-07	3.45147	3.06552	1.97077
9.18274e-06	2.31568	1.69817	3.93171
3.0303e-05	5.75613	6.21927	11.0254
0.0001	18.1947	11.5012	23.5397
0.001	66.0962	58.1347	77.5545

## Sheet: Fig.S2a
	Supplementary Figure. 2a
		N1	N2	N3	N4	N5
	Gαs	0.0184027	0.0159165	0.0124706	0.0101295	0.0121768
	Gαolf	0.0101112	0.0139869	0.00786936	0.00957001	0.0116439

## Sheet: Fig.S7
	Supplementary Figure. 7a						Supplementary Figure. 7b
		N1	N2	N3	N4		Octanoate
	DMSO	1	1	1	1		Odorant concentration (μM)	N1	N2	N3	N4
	Hexanoate	1.1154	1.25057	1.36062	1.01191		0	1	1	1	1
	Heptanoate	1.17014	1.09101	1.29276	0.995203		10	1.74387	2.17526	2.38779	2.24659
	Octanoate	1.14311	0.882566	1.53185	1.19043		50	4.12396	3.91396	5.3918	4.98578
	Nonanoate	1.19488	0.996042	1.28905	1.26657		100	4.89318	4.46114	6.10321	6.03987
	Decanoate	1.3086	1.13466	1.74721	1.1432		250	5.85071	4.87471	6.83143	6.81203
	Undecanoate	1.91071	1.47793	1.42213	1.27617		500	8.53152	7.35883	7.74647	7.34318
	Dodecanoate	1.88091	1.56916	1.6524	1.51565
							Octanol
							Odorant concentration (μM)	N1	N2	N3	N4
							0	1	1	1	1
							10	1.66313	1.55706	1.26253	1.4999
							50	1.74749	1.80885	1.70584	1.69399
							100	1.91692	1.93035	1.90136	2.06106
							250	1.93133	2.05341	2.13576	2.34246
							500	1.88662	2.08236	2.24034	2.82265

## Sheet: Fig.S8b
Supplementary Figure. 8b
OR52cs	Propionate
Odorant Concentration (M)	N1	N2	N3
9.18274e-08	-0.209233	0.11169	0.520493
9.18274e-07	-0.18313	0.160908	0.122969
9.18274e-06	-0.286742	0.118522	0.0981652
3.0303e-05	0.236785	0.0549097	-0.00261933
0.0001	-0.321548	0.0423705	0.322694
0.001	0.511486	1.28335	1.20395
OR52cs	Butyrate
Odorant Concentration (M)	N1	N2	N3
9.18274e-08	-0.0842755	0.165256	0.293873
9.18274e-07	-0.536853	0.40008	-0.0474507
9.18274e-06	0.134035	0.68832	0.428357
3.0303e-05	0.110321	0.0530152	0.278569
0.0001	-0.107291	0.892731	0.159119
0.001	1.5929	1.31017	1.1069
OR52cs	Pentanoate
Odorant Concentration (M)	N1	N2	N3
9.18274e-08	-0.161985	0.63589	-0.0425422
9.18274e-07	0.0764531	0.395319	0.245946
9.18274e-06	0.275774	0.735741	0.01532
3.0303e-05	0.271461	0.690052	0.421195
0.0001	0.161481	1.39011	0.42919
0.001	2.76934	2.64209	1.70489
OR52cs V158F	Propionate
Odorant Concentration (M)	N1	N2	N3
9.18274e-08	0.243393	0.909454
9.18274e-07	-0.24457	-2.82775
9.18274e-06	0.995983	-2.75803
3.0303e-05	-1.49752	-2.91561
0.0001	-0.995906	-2.16766
0.001	2.02096	1.43867
OR52cs V158F	Butyrate
Odorant Concentration (M)	N1	N2	N3
9.18274e-08	0.537025	0.131928	1.73265
9.18274e-07	0.488044	0.326787	1.1839
9.18274e-06	0.554142	0.28377	1.32858
3.0303e-05	0.488577	0.517913	1.41376
0.0001	0.858109	0.270664	1.96321
0.001	2.49454	1.98073	6.45244
OR52cs V158F	Pentanoate
Odorant Concentration (M)	N1	N2	N3
9.18274e-08	0.926361	0.295286	1.00098
9.18274e-07	0.943539	0.317879	1.75475
9.18274e-06	1.03175	0.457712	1.96094
3.0303e-05	1.12537	0.847045	2.46823
0.0001	1.49935	1.02273	3.42241
0.001	5.43916	4.50534	7.76201
OR52cs V158F	Hexanoate
Odorant Concentration (M)	N1	N2	N3
9.18274e-08	0.585547	-0.511771
9.18274e-07	0.536096	-0.697031
9.18274e-06	0.75013	-0.424624
3.0303e-05	1.16409	-0.181891
0.0001	1.41027	-0.449785
0.001	3.85008	2.17617
OR52cs V158F	Heptanoate
Odorant Concentration (M)	N1	N2	N3
9.18274e-08	0.868524	0.511448	0.915692
9.18274e-07	1.10351	0.730172	1.42153
9.18274e-06	3.44162	2.68787	4.37095
3.0303e-05	27.9975	25.6918	43.6578
0.0001	66.0899	63.5108	78.243
0.001	94.8324	85.8407	105.113
OR52cs V158F	Octanoate
Odorant Concentration (M)	N1	N2	N3
9.18274e-08	-0.274458	-0.45191	-0.274053
9.18274e-07	-1.20563	-1.16775	-3.0916
9.18274e-06	1.8013	0.517752	-1.85317
3.0303e-05	11.8948	7.17018	7.55914
0.0001	32.9355	23.3075	28.8455
0.001	85.6572	61.8428	79.0275
OR52cs V158F/V209M	Propionate
Odorant Concentration (M)	N1	N2	N3
9.18274e-08	0.961814	-0.0131367	-0.239793
9.18274e-07	1.57235	-0.592957	-0.718176
9.18274e-06	1.93455	-0.730725	0.687732
3.0303e-05	2.83001	0.0513714	0.275301
0.0001	2.50758	0.365527	0.100631
0.001	6.97263	2.2608	3.16509
OR52cs V158F/V209M	Butyrate
Odorant Concentration (M)	N1	N2	N3
9.18274e-08	0.413415	1.11861	0.258901
9.18274e-07	0.659879	0.928737	0.232352
9.18274e-06	1.23798	1.86049	0.735259
3.0303e-05	1.06682	2.45484	1.67221
0.0001	1.83758	4.18223	3.8607
0.001	12.4605	15.8218	16.2328
OR52cs V158F/V209M	Pentanoate
Odorant Concentration (M)	N1	N2	N3
9.18274e-08	-0.599345	0.768887	1.10575
9.18274e-07	-0.211603	0.634022	0.654786
9.18274e-06	0.980993	2.2804	2.57568
3.0303e-05	3.11303	5.86142	4.95545
0.0001	9.20295	15.4507	12.8173
0.001	39.0499	48.7069	47.2503
OR52cs V158F/V209M	Hexanoate
Odorant Concentration (M)	N1	N2	N3
9.18274e-08	1.22246	-0.258332	0.803693
9.18274e-07	3.04819	0.371319	1.14812
9.18274e-06	18.0149	8.5338	10.0807
3.0303e-05	41.8588	26.1015	26.6027
0.0001	60.5576	50.8798	56.2545
0.001	83.4195	80.8044	89.7505
OR52cs V158F/V209M	Heptanoate
Odorant Concentration (M)	N1	N2	N3
9.18274e-08	0.315425	0.323055	0.393841
9.18274e-07	4.34657	1.25664	3.31105
9.18274e-06	29.4811	22.451	26.2109
3.0303e-05	75.795	74.3485	82.8548
0.0001	83.9682	91.5635	102.817
0.001	81.746	93.3745	90.7212
OR52cs V158F/V209M	Octanoate
Odorant Concentration (M)	N1	N2	N3	N4	N5
9.18274e-08	1.11909	0.21822	0.335891	\	1.73941
9.18274e-07	6.94998	4.26915	3.744	7.83946	6.94774
9.18274e-06	37.3813	30.814	31.4615	45.1116	40.3488
3.0303e-05	96.8852	89.0601	97.4121	90.3953	94.2682
0.0001	87.6893	101.186	102.533	86.5504	88.6049
0.001	79.2271	94.3185	104.414	103.193	74.9407

## Sheet: Fig.S11a
Supplementary Figure. 11a
Null	Octanotae
Odorant Concentration (M)	N1	N2	N3	N4
0	11991	11932	7548	9051
0.001	10538	15823	16065	17585
OR52cs	Octanotae
Odorant Concentration (M)	N1	N2	N3	N4
0	3983	5553	4275	3849
0.001	146668	160587	152997	131980
OR52cs-bRIL-ICL3	Octanotae
Odorant Concentration (M)	N1	N2	N3	N4
0	4609	6855	3741	5711
0.001	8475	9202	7849	10195
pcDNA	Octanoate
Odorant Concentration (M)	N1	N2	N3	N4
9.18274e-08	2.6643	2.91059	3.87272	3.39857
9.18274e-07	2.56873	3.58837	3.41523	3.58939
9.18274e-06	2.89491	3.56997	4.04728	4.01857
3.0303e-05	3.57411	3.7923	3.94522	4.03336
0.0001	3.1425	4.269	3.81006	3.98055
0.001	4.16131	5.01845	6.3304	6.19122
OR52cs	Octanoate
Odorant Concentration (M)	N1	N2	N3	N4
9.18274e-08	5.08478	3.83092	4.77458	5.02583
9.18274e-07	14.274	13.5525	12.3756	13.817
9.18274e-06	55.4145	67.6331	64.1017	55.2862
3.0303e-05	86.9919	78.2813	84.5166	65.845
0.0001	98.5501	101.54	117.496	98.6522
0.001	95.2215	104.803	111.594	89.2504
OR52cs-bRIL-ICL3	Octanoate
Odorant Concentration (M)	N1	N2	N3	N4
9.18274e-08	2.86389	3.4309	3.88852	3.29243
9.18274e-07	3.79299	3.523	3.62114	3.78906
9.18274e-06	3.87092	2.86892	3.56805	3.2862
3.0303e-05	3.73172	3.67963	3.46634	3.76001
0.0001	4.82733	3.79931	4.22498	4.21652
0.001	5.64453	5.07494	5.02072	7.05174

## Sheet: Fig.S13b
Supplementary Figure. 13b
OR52cs S114A	Octanoate
Odorant Concentration (M)	N1	N2	N3
9.18274e-08	0.0958843	0.0656768	0.192992
9.18274e-07	0.793714	0.819448	1.08021
9.18274e-06	9.72791	8.56976	11.8154
3.0303e-05	42.675	40.9596	54.3071
0.0001	71.9561	66.6762	91.932
0.001	103.979	112.532	126.832
OR52cs D212A	Octanoate
Odorant Concentration (M)	N1	N2	N3
9.18274e-08	0.271724	0.0912655	0.384816
9.18274e-07	0.337569	0.174989	0.705828
9.18274e-06	0.527639	0.521044	1.01468
3.0303e-05	0.975328	0.956719	1.32805
0.0001	4.03831	3.66798	3.27425
0.001	42.8474	43.8072	40.1115
OR52cs F253A	Octanoate
Odorant Concentration (M)	N1	N2	N3
9.18274e-08	0.675497	1.25915	1.11543
9.18274e-07	1.32738	1.6492	1.45722
9.18274e-06	3.71815	4.35062	3.59653
3.0303e-05	11.1366	13.9484	11.2845
0.0001	38.3735	42.0381	35.9654
0.001	106.487	105.397	81.8862
OR52cs Y254A	Octanoate
Odorant Concentration (M)	N1	N2	N3
9.18274e-08	3.21506	2.4896	3.9476
9.18274e-07	17.867	17.7491	20.6138
9.18274e-06	27.7636	29.4886	28.529
3.0303e-05	29.9943	28.2884	30.9686
0.0001	31.1114	30.9026	31.9237
0.001	30.3248	30.6953	33.5912
OR52cs H264A	Octanoate
Odorant Concentration (M)	N1	N2	N3
9.18274e-08	0.12729	0.752113	0.980526
9.18274e-07	0.80385	1.32065	1.78038
9.18274e-06	4.61505	4.08089	4.26979
3.0303e-05	14.0038	11.3214	12.3984
0.0001	28.5965	25.2729	26.8638
0.001	40.8869	35.5267	36.771
OR52cs H275A	Octanoate
Odorant Concentration (M)	N1	N2	N3
9.18274e-08	0.233673	0.0236525	0.971576
9.18274e-07	1.16265	1.2177	0.809253
9.18274e-06	12.1088	9.48027	7.71778
3.0303e-05	33.8567	32.1825	24.2227
0.0001	62.7151	60.5238	53.5809
0.001	101.549	94.9309	77.7131
OR52cs Y282A	Octanoate
Odorant Concentration (M)	N1	N2	N3
9.18274e-08	-0.185337	0.00618088	0.100233
9.18274e-07	-0.0051404	-0.0026908	0.00860963
9.18274e-06	-0.150352	0.00732602	0.137857
3.0303e-05	0.117684	0.0804401	0.288434
0.0001	0.103622	0.0556113	0.18857
0.001	0.794435	0.742851	0.951388

## Sheet: Fig.S15a
	Supplementary Figure. 15a
		N1	N2	N3
	OR52cs	100	100	100
	OR52A5	19.0956	20.3845	24.4721
	OR52E8	1.05745	7.43848	1.93481
	OR52L1	32.412	54.5955	50.3267
	OR52N5	-19.5173	-8.59145	-20.3218
	OR52N2	4.96414	-1.70765	12.6926
	OR52N4	-5.06995	-6.89638	-11.7174
	OR52E2	-16.018	-14.7162	0.0204333
	OR52J3	12.9222	28.9117	3.47284
	OR52E5	-5.53789	0.957783	14.2234
	OR52E4	15.4336	14.5006	9.00845
	OR52D1	4.80268	10.328	2.86321

## Sheet: Primers
	Construct	Primer	5' to 3'
	H107A	H107A-fwd	GCTAGTTTCACTGGAATGGAGTCTGGAGTGTTG
		H107A-rev	AATGAAGAACATCTGCGTCAAACACGC
	T110A	T110A-fwd	GCCGGAATGGAGTCTGGAGTGTTGC
		T110A-rev	GAAACTGTGAATGAAGAACATCTGCGT
	S114A	S114A-fwd	GCTGGAGTGTTGCTCGCTATGGC
		S114A-rev	CTCCATTCCAGTGAAACTGTGAATGAAGAACATC
	V158F	V158F-fwd	TTTATCCCTTTTCCTTTCCTCTTGAAGAGGTTG
		V158F-rev	CAGCAGCACAGCTCTGAGAACGAC
	F161A	F161A-fwd	GCTCCTTTCCTCTTGAAGAGGTTGCCGTTC
		F161A-rev	AGGGATGACCAGCAGCACAGC
	I208A	I208A-fwd	GCCGTCGGTCTTGATGTGATTTTGATCGC
		I208A-rev	AAGAAGAGCTACGAAAAGGCCGTAAATGATG
	V209A	V209A-fwd	GCTGGTCTTGATGTGATTTTGATCGCCCTCTC
		V209A-rev	GATAAGAAGAGCTACGAAAAGGCCGTAAATG
	V209M	V209M-fwd	ATGGGTCTTGATGTGATTTTGATCGCCCTCTC
		V209A-rev	GATAAGAAGAGCTACGAAAAGGCCGTAAATG
	D212A	D212A-fwd	GCTGTGATTTTGATCGCCCTCTCATACGTGTTG
		D212A-rev	AAGACCGACGATAAGAAGAGCTACGAAAAG
	F253A	F253A-fwd	GCTTACACTCCAGCGTTTTTCTCATTCCTTACTCATAG
		F253A-rev	CGCCAATATCACACAAATATGTGAGCCACAC
	Y254A	Y254A-fwd	GCTACTCCAGCGTTTTTCTCATTCCTTACTCATAGG
		Y254A-rev	AAACGCCAATATCACACAAATATGTGAGCC
	F261A	F261A-fwd	GCGCTTACTCATAGGTTCGGACACCACATACCC
		F261A-rev	TGAGAAAAACGCTGGAGTGTAAAACGCCAATATC
	H264A	H264A-fwd	GCTAGGTTCGGACACCACATACCCCC
		H264A-rev	AGTAAGGAATGAGAAAAACGCTGGAGTGTAAAAC
	R265A	R265A-fwd	GCTTTCGGACACCACATACCCCCCTAC
		R265A-rev	ATGAGTAAGGAATGAGAAAAACGCTGGAGTG
	H275A	H275A-fwd	GCTATCCTTTTGGCAAATCTGTACTTGCTGGTG
		H275A-rev	AATGTAGGGGGGTATGTGGTGTCC
	Y282A	Y282A-fwd	GCTTTGCTGGTGCCCCCCATGC
		Y282A-rev	CAGATTTGCCAAAAGGATGTGAATGTAGGGG
	OR52-bRIL-ICL3 hifi reaction vecter	237-fwd	GAAAGGGCTCGTAGCACACTGTTGAAAGCGCTGAGTACGTGTGGC
		226-rev	AAGCTGCCTGCGCGCTGCCCTCAGGATCAACACGTATG
	OR52-bRIL-ICL3 hifi reaction insert	bRIL-fwd	GCGCGCAGGCAGCTTGCTGATCTGGAAGACAATTGGGA
		bRIL-rev	CAGTGTGCTACGAGCCCTTTCCAGGTACTTCTGAATGTATGCATTCCG
